# Supplementary material for: FgSnt1 of the Set3 HDAC complex plays a key role in mediating the regulation of histone acetylation by the cAMP-PKA pathway in Fusarium graminearum
Source: PLoS Genet. 2022 Dec 7;18(12):e1010510. doi: 10.1371/journal.pgen.1010510 (PMC9728937; doi:10.1371/journal.pgen.1010510)
Supplement: S4 Table — (XLSX) [file pgen.1010510.s004.xlsx]

## Sheet: Sheet1
S4 Table. RNA-seq data analysis of wild type PH-1, pkr mutant, FgSNT1S443D pkr , and FgSNT1ΔCT98 pkr mutants
Gene ID	MIPS ID	Broad ID	Fold Change	Yeast_Top_Homolog (<1E-5)‡			NR Hits§
				Yeast_Gene	Yeast_ID	Yeast_Description
FGRRES_03897_M	FGRRES_03897_M	FGRRES_03897_M	4.76				integral membrane protein PTH11
FGRRES_05294	FGRRES_05294	FGRRES_05294	23.6872				arrestin
FGRRES_08448	FGRRES_08448	FGRRES_08448	2.65048	ROD1	YOR018W	Alpha-arrestin involved in ubiquitin-dependent endocytosis; activating dephosphorylation relays glucose signaling to transporter endocytosis; calcineurin dephosphorylation is required for Rsp5p-dependent internalization of agonist-occupied Ste2p, as part of signal desensitization; recruits Rsp5p to Ste2p via its 2 PPXY motifs; protein abundance increases in response to DNA replication stress; ROD…	arrestin domain-containing protein
FGRRES_03340	FGRRES_03340	FGRRES_03340	0.33				polyketide synthase
FGRRES_16882	FGRRES_16882	FGRRES_16882	1.85				unnamed protein product
FGRRES_10902_M	FGRRES_10902_M	FGRRES_10902_M	1.95756				predicted protein
FGRRES_03229	FGRRES_03229	FGRRES_03229	2.00508				Ca2+/H+-exchanging protein, vacuolar
FGRRES_17223	FGRRES_17223	FGRRES_17223	2.01816	GLO1	YML004C	Monomeric glyoxalase I; catalyzes the detoxification of methylglyoxal (a by-product of glycolysis) via condensation with glutathione to produce S-D-lactoylglutathione; required for full activity of O-acetyl homoserine sulfhydrylase, Met17p; expression regulated by methylglyoxal levels and osmotic stress	lactoylglutathione lyase
FGRRES_10043	FGRRES_10043	FGRRES_10043	2.02668				fluG protein
FGRRES_05316	FGRRES_05316	FGRRES_05316	2.08806	HEM15	YOR176W	Ferrochelatase; a mitochondrial inner membrane protein, catalyzes insertion of ferrous iron into protoporphyrin IX, the eighth and final step in the heme biosynthetic pathway; human homolog FECH can complement yeast mutant and allow growth of haploid null after sporulation of a heterozygous diploid	ferrochelatase
FGRRES_15767	FGRRES_15767	FGRRES_15767	2.11817	SFP1	YLR403W	Regulates transcription of ribosomal protein and biogenesis genes; regulates response to nutrients and stress, G2/M transitions during mitotic cell cycle and DNA-damage response, and modulates cell size; regulated by TORC1 and Mrs6p; sequence of zinc finger, ChIP localization data, and protein-binding microarray (PBM) data, and computational analyses suggest it binds DNA directly at highly active…	zinc finger protein SFP1
FGRRES_10912	FGRRES_10912	FGRRES_10912	2.12069				Putative UDP-glucosyltransferase yojK
FGRRES_10282	FGRRES_10282	FGRRES_10282	2.13224				galactinol synthase
FGRRES_12946_M	FGRRES_12946_M	FGRRES_12946_M	2.13971	APA2	YDR530C	Diadenosine 5',5'''-P1,P4-tetraphosphate phosphorylase II; AP4A phosphorylase involved in catabolism of bis(5'-nucleosidyl) tetraphosphates; APA2 has a paralog, APA1, that arose from the whole genome duplication	5',5'''-P-1,P-4-tetraphosphate phosphorylase 2
FGRRES_01588	FGRRES_01588	FGRRES_01588	2.17418				Putative membrane protein ycf1
FGRRES_03223_M	FGRRES_03223_M	FGRRES_03223_M	2.18709				unnamed protein product
FGRRES_04858	FGRRES_04858	FGRRES_04858	2.20712				conidiospore surface protein
FGRRES_03688	FGRRES_03688	FGRRES_03688	2.29348				integral membrane protein pth11
FGRRES_01511	FGRRES_01511	FGRRES_01511	2.34161				predicted protein
FGRRES_07251	FGRRES_07251	FGRRES_07251	2.35175	TPK2	YPL203W	cAMP-dependent protein kinase catalytic subunit; promotes vegetative growth in response to nutrients via the Ras-cAMP signaling pathway; partially redundant with Tpk1p and Tpk3p; localizes to P-bodies during stationary phase; relocalizes to the cytosol in response to hypoxia	cAMP-dependent protein kinase catalytic subunit
FGRRES_06649	FGRRES_06649	FGRRES_06649	2.34767				senescence marker protein 30
FGRRES_09205	FGRRES_09205	FGRRES_09205	2.44533				NPL3-nucleolar protein
FGRRES_16665	FGRRES_16665	FGRRES_16665	2.46479				glycoside hydrolase family 31 protein
FGRRES_17455	FGRRES_17455	FGRRES_17455	2.47866				hypothetical protein FG05_11201
FGRRES_02467	FGRRES_02467	FGRRES_02467	2.48563				isopenicillin N epimerase
FGRRES_02489	FGRRES_02489	FGRRES_02489	2.51793	LDB19	YOR322C	Alpha-arrestin, Ub-ligase adaptor for Rsp5p; regulates starvation- and substrate-induced Ub-dependent endocytosis of select plasma membrane localized amino acid transporters, recruiting Rsp5p to its targets; role in basal internalization and turnover of Ste2p, mating and zygote formation; recruits Rsp5p to Ste2p via its 2 PPXY motifs; inhibited by Npr1p-mediated phosphorylation, affecting cytosol…	arrestin (or S-antigen)
FGRRES_11675	FGRRES_11675	FGRRES_11675	2.52097				hypothetical protein FGSG_11675
FGRRES_05308	FGRRES_05308	FGRRES_05308	2.53823				hypothetical protein FGSG_05308
FGRRES_11072	FGRRES_11072	FGRRES_11072	2.57376				hypothetical protein FGSG_11072
FGRRES_10550_M	FGRRES_10550_M	FGRRES_10550_M	2.65193				hypothetical protein FGSG_10550
FGRRES_03574	FGRRES_03574	FGRRES_03574	2.70508	SLG1	YOR008C	Sensor-transducer of the stress-activated PKC1-MPK1 kinase pathway; involved in maintenance of cell wall integrity; required for mitophagy; involved in organization of the actin cytoskeleton; secretory pathway Wsc1p is required for the arrest of secretion response	Protein SLG1
FGRRES_15860	FGRRES_15860	FGRRES_15860	2.71984				hypothetical protein FG05_01549
FGRRES_07129	FGRRES_07129	FGRRES_07129	2.74266	ERS1	YCR075C	Protein involved in cystine transport; localizes to the vacuole, plasma membrane and endosome; similarity to human cystinosin, a H(+)-driven transporter involved in L-cystine export from lysosomes and implicated in the disease cystinosis; contains seven transmembrane domains; mutation is functionally complemented by human CTNS	CTNS protein
FGRRES_04083	FGRRES_04083	FGRRES_04083	2.75862				hypothetical protein FPSE_00101
FGRRES_03442	FGRRES_03442	FGRRES_03442	2.7842				hypothetical protein FGSG_03442
FGRRES_16715	FGRRES_16715	FGRRES_16715	2.79825				Transmembrane protein 66
FGRRES_04399	FGRRES_04399	FGRRES_04399	2.80424				hypothetical protein FGSG_04399
FGRRES_11358	FGRRES_11358	FGRRES_11358	2.82199				Transcriptional regulatory protein moc3
FGRRES_01921	FGRRES_01921	FGRRES_01921	2.83239				carbohydrate kinase MAK32 protein
FGRRES_03347_M	FGRRES_03347_M	FGRRES_03347_M	2.87118				POT family proton-dependent oligopeptide transporter
FGRRES_10592	FGRRES_10592	FGRRES_10592	2.91				small secreted protein
FGRRES_17446	FGRRES_17446	FGRRES_17446	2.93				L-ascorbate oxidase
FGRRES_09959	FGRRES_09959	FGRRES_09959	2.96534				ras-related protein Rab-21-like
FGRRES_17704	FGRRES_17704	FGRRES_17704	2.9829				Demethylmenaquinone methyltransferase
FGRRES_09718	FGRRES_09718	FGRRES_09718	2.99626				prp 4 CRoW domain-containing protein
FGRRES_12105	FGRRES_12105	FGRRES_12105	3.02572				putative von willebrand factor protein
FGRRES_11406	FGRRES_11406	FGRRES_11406	3.03203				hypothetical protein FGSG_11406
FGRRES_02963	FGRRES_02963	FGRRES_02963	3.06392				hypothetical protein FGSG_02963
FGRRES_16343_M	FGRRES_16343_M	FGRRES_16343_M	3.12624				duf300 domain-containing protein
FGRRES_03174	FGRRES_03174	FGRRES_03174	3.13068				D-malate dehydrogenase
FGRRES_12434	FGRRES_12434	FGRRES_12434	3.16752				hypothetical protein FGSG_12434
FGRRES_10506	FGRRES_10506	FGRRES_10506	3.18657				Putative transporter MCH4
FGRRES_04429	FGRRES_04429	FGRRES_04429	3.19756				hypothetical protein FGSG_04429
FGRRES_17639_M	FGRRES_17639_M	FGRRES_17639_M	3.20667				related to PHM7-similarity to A.thaliana hyp1 protein
FGRRES_12357	FGRRES_12357	FGRRES_12357	3.2259				quinate dehydrogenase, putative
FGRRES_01491	FGRRES_01491	FGRRES_01491	3.22892				hypothetical protein FG05_01491
FGRRES_03456	FGRRES_03456	FGRRES_03456	3.23412				alanyl-tRNA synthetase
FGRRES_16184_5_M	FGRRES_16184_5_M	FGRRES_16184_5_M	3.26508				unnamed protein product
FGRRES_03906	FGRRES_03906	FGRRES_03906	3.35176				class I alpha-mannosidase 1B
FGRRES_03262	FGRRES_03262	FGRRES_03262	3.36802				putative NADPH2 dehydrogenase chain OYE2
FGRRES_17191	FGRRES_17191	FGRRES_17191	3.39035				Poly(ADP-ribose) glycohydrolase
FGRRES_07778	FGRRES_07778	FGRRES_07778	3.46107				hypothetical protein FGSG_07778
FGRRES_03194	FGRRES_03194	FGRRES_03194	3.46753	PGU1	YJR153W	Endo-polygalacturonase; pectolytic enzyme that hydrolyzes the alpha-1,4-glycosidic bonds in the rhamnogalacturonan chains in pectins	polygalacturonase
FGRRES_12405_M	FGRRES_12405_M	FGRRES_12405_M	3.48				unnamed protein product
FGRRES_09350	FGRRES_09350	FGRRES_09350	3.48616				heterokaryon incompatibility protein het-6
FGRRES_16113	FGRRES_16113	FGRRES_16113	3.50943				putative histidine kinase M3EDp
FGRRES_03792	FGRRES_03792	FGRRES_03792	3.51695				hypothetical protein FGSG_03792
FGRRES_03575	FGRRES_03575	FGRRES_03575	3.55427				hydrolase or acyltransferase (alpha/beta hydrolase superfamily)
FGRRES_12147	FGRRES_12147	FGRRES_12147	3.62069				hypothetical protein FGSG_12147
FGRRES_11136	FGRRES_11136	FGRRES_11136	3.67				hypothetical protein FGSG_11136
FGRRES_05803	FGRRES_05803	FGRRES_05803	3.72513				hypothetical protein FGSG_05803
FGRRES_03671_M	FGRRES_03671_M	FGRRES_03671_M	3.72881				putative gdsl esterase lipase protein
FGRRES_04445_M	FGRRES_04445_M	FGRRES_04445_M	3.77356				biphenyl-2,3-diol 1,2-dioxygenase
FGRRES_16017	FGRRES_16017	FGRRES_16017	3.77879				unnamed protein product
FGRRES_04271	FGRRES_04271	FGRRES_04271	3.79149	OPI10	YOL032W	Protein with a possible role in phospholipid biosynthesis; null mutant displays an inositol-excreting phenotype that is suppressed by exogenous choline; protein abundance increases in response to DNA replication stress	predicted protein
FGRRES_12557	FGRRES_12557	FGRRES_12557	3.80617				hypothetical protein FGSG_12557
FGRRES_05279	FGRRES_05279	FGRRES_05279	3.85106				fungal transcriptional regulatory protein
FGRRES_00024	FGRRES_00024	FGRRES_00024	3.89937				beta-lactamase
FGRRES_04683	FGRRES_04683	FGRRES_04683	3.93561				Zn(II)2Cys6 transcriptional activator
FGRRES_11540	FGRRES_11540	FGRRES_11540	3.97556				hypothetical protein FGSG_11540
FGRRES_13983	FGRRES_13983	FGRRES_13983	3.98592				Monooxygenase, FAD-binding protein
FGRRES_03244	FGRRES_03244	FGRRES_03244	4.01484				enoyl-CoA hydratase
FGRRES_07522	FGRRES_07522	FGRRES_07522	4.08486				hypothetical protein FGSG_07522
FGRRES_03014	FGRRES_03014	FGRRES_03014	4.12227				hexokinase
FGRRES_12850	FGRRES_12850	FGRRES_12850	4.21053				hypothetical protein FGSG_12850
FGRRES_05060	FGRRES_05060	FGRRES_05060	4.23207				phospholipase C
FGRRES_02289	FGRRES_02289	FGRRES_02289	4.28831				Altered inheritance of mitochondria protein 6
FGRRES_00761	FGRRES_00761	FGRRES_00761	4.32394				hypothetical protein FGSG_00761
FGRRES_10969	FGRRES_10969	FGRRES_10969	4.33069				predicted protein
FGRRES_03714	FGRRES_03714	FGRRES_03714	4.36162				DFG5 protein
FGRRES_16431_M	FGRRES_16431_M	FGRRES_16431_M	4.37419				unnamed protein product
FGRRES_08350	FGRRES_08350	FGRRES_08350	4.40205				serine hydroxymethyltransferase, mitochondrial
FGRRES_15948	FGRRES_15948	FGRRES_15948	4.40654				unnamed protein product
FGRRES_09038	FGRRES_09038	FGRRES_09038	4.44759				hypothetical protein FGSG_09038
FGRRES_17043	FGRRES_17043	FGRRES_17043	4.47222	VPS25	YJR102C	Component of the ESCRT-II complex; ESCRT-II is involved in ubiquitin-dependent sorting of proteins into the endosome	vacuolar protein
FGRRES_06902_M	FGRRES_06902_M	FGRRES_06902_M	4.49819				unnamed protein product
FGRRES_16197	FGRRES_16197	FGRRES_16197	4.52975				unnamed protein product
FGRRES_16271	FGRRES_16271	FGRRES_16271	4.53799				amidase
FGRRES_09067	FGRRES_09067	FGRRES_09067	4.66667				acetyltransferase
FGRRES_05133	FGRRES_05133	FGRRES_05133	4.68662	SIS1	YNL007C	Type II HSP40 co-chaperone that interacts with the HSP70 protein Ssa1p; shuttles between cytosol and nucleus; mediates delivery of misfolded proteins into the nucleus for degradation; involved in proteasomal degradation of misfolded cytosolic proteins; protein abundance increases in response to DNA replication stress; polyQ aggregates sequester Sis1p and interfere with clearance of misfolded prot…	DnaJ like subfamily B member 4
FGRRES_05532	FGRRES_05532	FGRRES_05532	4.68986				predicted protein
FGRRES_16657	FGRRES_16657	FGRRES_16657	4.7457				6-hydroxy-D-nicotine oxidase
FGRRES_13958	FGRRES_13958	FGRRES_13958	4.7541				hypothetical protein FGSG_13958
FGRRES_07162_M	FGRRES_07162_M	FGRRES_07162_M	4.76991				cyanovirin-N family protein
FGRRES_00321	FGRRES_00321	FGRRES_00321	4.82329				NADP-dependent oxidoreductase domain protein
FGRRES_01669	FGRRES_01669	FGRRES_01669	4.82673				predicted protein
FGRRES_10534	FGRRES_10534	FGRRES_10534	4.83673				ornithine aminotransferase
FGRRES_11408	FGRRES_11408	FGRRES_11408	4.8372				ethyl tert-butyl ether degradation EthD
FGRRES_17488	FGRRES_17488	FGRRES_17488	4.90157				integral membrane protein PTH11
FGRRES_17425	FGRRES_17425	FGRRES_17425	4.91588				unnamed protein product
FGRRES_10549	FGRRES_10549	FGRRES_10549	4.93763				predicted protein
FGRRES_10401	FGRRES_10401	FGRRES_10401	4.96429				hypothetical protein FGSG_10401
FGRRES_11386	FGRRES_11386	FGRRES_11386	4.98216				acetylcholinesterase precursor
FGRRES_16030	FGRRES_16030	FGRRES_16030	4.98425				monocarboxylate transporter 4
FGRRES_15653	FGRRES_15653	FGRRES_15653	5.01783				hypothetical protein FG05_30540
FGRRES_04841	FGRRES_04841	FGRRES_04841	5.05901				hypothetical protein FGSG_04841
FGRRES_02231	FGRRES_02231	FGRRES_02231	5.12177	AIM2	YAL049C	Cytoplasmic protein involved in mitochondrial function or organization; null mutant displays reduced frequency of mitochondrial genome loss; potential Hsp82p interactor	dienelactone hydrolase
FGRRES_03761	FGRRES_03761	FGRRES_03761	5.15758				n1-acetylpolyamine oxidase
FGRRES_13515	FGRRES_13515	FGRRES_13515	5.21				hypothetical protein FGSG_13515
FGRRES_16233	FGRRES_16233	FGRRES_16233	5.21154				Meiotically up-regulated protein 86 protein
FGRRES_13624	FGRRES_13624	FGRRES_13624	5.41047				hypothetical protein FGSG_13624
FGRRES_11409	FGRRES_11409	FGRRES_11409	5.44088				short chain dehydrogenase reductase family
FGRRES_07726	FGRRES_07726	FGRRES_07726	5.50687				hypothetical protein FGSG_07726
FGRRES_15955	FGRRES_15955	FGRRES_15955	5.61375				amino acid permease
FGRRES_03238	FGRRES_03238	FGRRES_03238	5.74762				NADP-dependent leukotriene B4 12-hydroxydehydrogenase
FGRRES_03687_M	FGRRES_03687_M	FGRRES_03687_M	5.76111				triacylglycerol lipase V precursor
FGRRES_03750	FGRRES_03750	FGRRES_03750	5.90605				hypothetical protein FGSG_03750
FGRRES_20128	FGRRES_20128	FGRRES_20128	6.01835				integral membrane protein PTH11
FGRRES_03923	FGRRES_03923	FGRRES_03923	6.03727				NmrA-like family protein
FGRRES_00443	FGRRES_00443	FGRRES_00443	6.06088	GCG1	YER163C	Gamma-glutamyl cyclotransferase; cleaves the gamma-glutamyl bond of glutathione to yield 5-oxoproline and a Cys-Gly dipeptide; similar to mammalian pro-apoptotic protein ChaC1; expression of mouse ChaC1 in yeast increases apoptosis; green fluorescent protein (GFP)-fusion protein localizes to the cytoplasm and nucleus; periodically expressed during the metabolic cycle	cation transporter ChaC
FGRRES_02469	FGRRES_02469	FGRRES_02469	6.07533				thiamine biosynthetic enzyme
FGRRES_12591	FGRRES_12591	FGRRES_12591	6.10292				hypothetical protein FGSG_12591
FGRRES_12666_M	FGRRES_12666_M	FGRRES_12666_M	6.15789				unnamed protein product
FGRRES_03797	FGRRES_03797	FGRRES_03797	6.16				hypothetical protein FGSG_03797
FGRRES_09762	FGRRES_09762	FGRRES_09762	6.24467				NAD-dependent aldehyde dehydrogenase
FGRRES_07569	FGRRES_07569	FGRRES_07569	6.30143				RF2 protein
FGRRES_07592	FGRRES_07592	FGRRES_07592	6.34815				putative acyl- n-acyltransferase protein
FGRRES_02846	FGRRES_02846	FGRRES_02846	6.35789				integral membrane protein
FGRRES_03103	FGRRES_03103	FGRRES_03103	6.4346				phosphoglycerate mutase family protein
FGRRES_12346_7_M	FGRRES_12346_7_M	FGRRES_12346_7_M	6.52046				heterokaryon incompatibility protein
FGRRES_08682	FGRRES_08682	FGRRES_08682	6.55997				hypothetical protein FPSE_11706
FGRRES_03116	FGRRES_03116	FGRRES_03116	6.59603				hypothetical protein FGSG_03116
FGRRES_10784	FGRRES_10784	FGRRES_10784	6.63931				hypothetical protein FGSG_10784
FGRRES_03385	FGRRES_03385	FGRRES_03385	6.66125				heat shock protein 30
FGRRES_02486	FGRRES_02486	FGRRES_02486	6.76271				gmp synthase
FGRRES_06046	FGRRES_06046	FGRRES_06046	6.80272				Protein NLRC3
FGRRES_11853	FGRRES_11853	FGRRES_11853	6.81308				hypothetical protein FGSG_11853
FGRRES_03110	FGRRES_03110	FGRRES_03110	6.87195				predicted protein
FGRRES_16121	FGRRES_16121	FGRRES_16121	6.98				UDP-glucuronosyltransferase 1-7
FGRRES_12745	FGRRES_12745	FGRRES_12745	6.98534	HSP78	YDR258C	Oligomeric mitochondrial matrix chaperone; cooperates with Ssc1p in mitochondrial thermotolerance after heat shock; prevents the aggregation of misfolded proteins as well as resolubilize protein aggregates; involved in response to ethanol stress	hsp98-like protein
FGRRES_10606	FGRRES_10606	FGRRES_10606	7.1383				heme-binding peroxidase
FGRRES_05683	FGRRES_05683	FGRRES_05683	7.14327				dimethylaniline monooxygenase (N-oxide forming)
FGRRES_08407	FGRRES_08407	FGRRES_08407	7.23707				alcohol oxidase
FGRRES_11577	FGRRES_11577	FGRRES_11577	7.3641				hypothetical protein FGSG_11577
FGRRES_04370	FGRRES_04370	FGRRES_04370	7.52727	TPO1	YLL028W	Polyamine transporter of the major facilitator superfamily; member of the 12-spanner drug:H(+) antiporter DHA1 family; recognizes spermine, putrescine, and spermidine; catalyzes uptake of polyamines at alkaline pH and excretion at acidic pH; during oxidative stress exports spermine, spermidine from the cell, which controls timing of expression of stress-responsive genes; phosphorylation enhances …	MFS transporter, DHA1 family, multidrug resistance protein
FGRRES_07908	FGRRES_07908	FGRRES_07908	7.61579				putative glycerol dehydrogenase protein
FGRRES_01832	FGRRES_01832	FGRRES_01832	7.70921				levodione reductase
FGRRES_03752_M	FGRRES_03752_M	FGRRES_03752_M	7.82927	SET6	YPL165C	SET domain protein of unknown function; deletion heterozygote is sensitive to compounds that target ergosterol biosynthesis, may be involved in compound availability	Histone-lysine N-methyltransferase ASHR2
FGRRES_11062	FGRRES_11062	FGRRES_11062	8.02552				Glutathione S-transferase P 10
FGRRES_04444	FGRRES_04444	FGRRES_04444	8.07804				hypothetical protein FGSG_04444
FGRRES_11542	FGRRES_11542	FGRRES_11542	8.14732				aldehyde dehydrogenase (NAD+)
FGRRES_02137	FGRRES_02137	FGRRES_02137	8.16541				cytochrome-b5 reductase
FGRRES_03819	FGRRES_03819	FGRRES_03819	8.35268				related to reductases
FGRRES_10086	FGRRES_10086	FGRRES_10086	8.39508				signal peptide protein
FGRRES_04739	FGRRES_04739	FGRRES_04739	8.44604				hypothetical protein FGSG_04739
FGRRES_12921	FGRRES_12921	FGRRES_12921	8.54839				alpha/beta hydrolase fold family protein
FGRRES_16387	FGRRES_16387	FGRRES_16387	8.95566				hypothetical protein FG05_16387
FGRRES_06609	FGRRES_06609	FGRRES_06609	9.411				hypothetical protein FGSG_06609
FGRRES_13708	FGRRES_13708	FGRRES_13708	9.42308				caffeoyl-coa o-methyltransferase
FGRRES_03565	FGRRES_03565	FGRRES_03565	9.63922				nitrogen starvation-induced glutamine rich protein
FGRRES_16066	FGRRES_16066	FGRRES_16066	9.875				carbohydrate esterase family 3
FGRRES_02347	FGRRES_02347	FGRRES_02347	9.87912				homogentisate 1,2-dioxygenase
FGRRES_03788	FGRRES_03788	FGRRES_03788	10.4299				glycoside hydrolase family 16 protein
FGRRES_01836	FGRRES_01836	FGRRES_01836	10.506				sterol glucosyltransferase
FGRRES_13757	FGRRES_13757	FGRRES_13757	10.5769				hypothetical protein FGSG_13757
FGRRES_01158	FGRRES_01158	FGRRES_01158	10.7227				30 kDa heat shock protein
FGRRES_11645	FGRRES_11645	FGRRES_11645	10.75				related to proteoglycan
FGRRES_05333	FGRRES_05333	FGRRES_05333	10.8667				RTM1 protein
FGRRES_07932	FGRRES_07932	FGRRES_07932	10.9176				hypothetical protein FGSG_07932
FGRRES_03638	FGRRES_03638	FGRRES_03638	10.9324				alcohol oxidase
FGRRES_16062	FGRRES_16062	FGRRES_16062	10.9664				formaldehyde dehydrogenase
FGRRES_09120_M	FGRRES_09120_M	FGRRES_09120_M	10.9926				related to ankyrin
FGRRES_05947	FGRRES_05947	FGRRES_05947	11.2804				hypothetical protein FGSG_05947
FGRRES_11248	FGRRES_11248	FGRRES_11248	11.3333				Protein RTA1
FGRRES_07491	FGRRES_07491	FGRRES_07491	11.3769				glycerophosphoryl diester phosphodiesterase
FGRRES_04160	FGRRES_04160	FGRRES_04160	11.6501				methyltransferase-like protein 13
FGRRES_03245_M	FGRRES_03245_M	FGRRES_03245_M	11.6588				non-ribosomal peptide synthetase
FGRRES_11156	FGRRES_11156	FGRRES_11156	11.6864				hypothetical protein FGSG_11156
FGRRES_10985	FGRRES_10985	FGRRES_10985	12.2426				hypothetical protein FGSG_10985
FGRRES_01072	FGRRES_01072	FGRRES_01072	12.8325				hypothetical protein FGSG_01072
FGRRES_08054	FGRRES_08054	FGRRES_08054	13.2				zinc-binding oxidoreductase
FGRRES_09118	FGRRES_09118	FGRRES_09118	13.3333				Glycoside hydrolase, superfamily
FGRRES_12644	FGRRES_12644	FGRRES_12644	13.4				hypothetical protein FGSG_12644
FGRRES_11341	FGRRES_11341	FGRRES_11341	13.5676				UDP-glycosyltransferase 84B2
FGRRES_17086	FGRRES_17086	FGRRES_17086	13.8				oxidoreductase, short chain dehydrogenase/reductase family
FGRRES_17154	FGRRES_17154	FGRRES_17154	14.2778				unnamed protein product
FGRRES_03749_M	FGRRES_03749_M	FGRRES_03749_M	14.3545				transmembrane amino acid transporter
FGRRES_11697	FGRRES_11697	FGRRES_11697	14.4822				glutamine synthetase
FGRRES_03237_M	FGRRES_03237_M	FGRRES_03237_M	14.525				integral membrane protein
FGRRES_13223	FGRRES_13223	FGRRES_13223	14.5819				eEF-1B gamma subunit-like protein
FGRRES_00129_M	FGRRES_00129_M	FGRRES_00129_M	14.7049				unnamed protein product
FGRRES_00177	FGRRES_00177	FGRRES_00177	14.9125				glucose 1-dehydrogenase
FGRRES_03236_M	FGRRES_03236_M	FGRRES_03236_M	14.9412				unnamed protein product
FGRRES_01739	FGRRES_01739	FGRRES_01739	15				Cytochrome P450 family protein
FGRRES_05716_M	FGRRES_05716_M	FGRRES_05716_M	15.3415				c6 transcription factor
FGRRES_03006	FGRRES_03006	FGRRES_03006	15.5294				trichothecene 3-O-acetyltransferase
FGRRES_15655_M	FGRRES_15655_M	FGRRES_15655_M	15.5838				unnamed protein product
FGRRES_07275	FGRRES_07275	FGRRES_07275	15.593				predicted protein
FGRRES_17257_M	FGRRES_17257_M	FGRRES_17257_M	15.8449				multidrug resistant protein
FGRRES_03032	FGRRES_03032	FGRRES_03032	16.4615				vacuolar membrane protein HMT1
FGRRES_17159	FGRRES_17159	FGRRES_17159	17.4204				Initiation-specific alpha-1,6-mannosyltransferase
FGRRES_15283_M	FGRRES_15283_M	FGRRES_15283_M	17.6731				unnamed protein product
FGRRES_02084	FGRRES_02084	FGRRES_02084	17.7628	PUG1	YER185W	Plasma membrane protein involved in protoprophyrin and heme transport; roles in the uptake of protoprophyrin IX and the efflux of heme; expression is induced under both low-heme and low-oxygen conditions; member of the fungal lipid-translocating exporter (LTE) family of proteins	RTM1 protein
FGRRES_05659	FGRRES_05659	FGRRES_05659	18.5414				MFS transporter, PHS family, inorganic phosphate transporter
FGRRES_03163	FGRRES_03163	FGRRES_03163	19.1818				flavin-binding monooxygenase
FGRRES_01496	FGRRES_01496	FGRRES_01496	19.8333				choline-sulfatase
FGRRES_09335	FGRRES_09335	FGRRES_09335	20.1765				multidrug resistance protein
FGRRES_17460	FGRRES_17460	FGRRES_17460	20.2344				Sterol 3-beta-glucosyltransferase
FGRRES_07588	FGRRES_07588	FGRRES_07588	20.4534				hypothetical protein FGSG_07588
FGRRES_02683	FGRRES_02683	FGRRES_02683	21.5285				Crumbs protein like protein 3
FGRRES_03888_M	FGRRES_03888_M	FGRRES_03888_M	22.3182				ornithine aminotransferase
FGRRES_03639	FGRRES_03639	FGRRES_03639	22.5714				hypothetical protein FGSG_03639
FGRRES_02999	FGRRES_02999	FGRRES_02999	22.5983				hypothetical protein FGSG_02999
FGRRES_10554	FGRRES_10554	FGRRES_10554	22.6329				hypothetical protein FGSG_10554
FGRRES_01705	FGRRES_01705	FGRRES_01705	23.2991				flotillin
FGRRES_04521	FGRRES_04521	FGRRES_04521	23.4634				hypothetical protein FGSG_04521
FGRRES_07220	FGRRES_07220	FGRRES_07220	23.6183				hypothetical protein FGSG_07220
FGRRES_02138	FGRRES_02138	FGRRES_02138	23.6667				cytochrome P450 oxidoreductase
FGRRES_11238	FGRRES_11238	FGRRES_11238	23.9048				hypothetical protein FGSG_11238
FGRRES_06570	FGRRES_06570	FGRRES_06570	23.9664				hypothetical protein FGSG_06570
FGRRES_15942_12076_M	FGRRES_15942_12076_M	FGRRES_15942_12076_M	24.75				unnamed protein product
FGRRES_11190	FGRRES_11190	FGRRES_11190	24.8				Guanyl-specific ribonuclease F1
FGRRES_07810	FGRRES_07810	FGRRES_07810	25.1923				N amino acid transport system protein
FGRRES_01717	FGRRES_01717	FGRRES_01717	26.4348				fatty acid desaturase
FGRRES_03511	FGRRES_03511	FGRRES_03511	27.6471				predicted protein
FGRRES_03812	FGRRES_03812	FGRRES_03812	27.75				epoxide hydrolase
FGRRES_03642	FGRRES_03642	FGRRES_03642	31.5556				predicted protein
FGRRES_16900	FGRRES_16900	FGRRES_16900	32.0938				Cytochrome P450
FGRRES_04504	FGRRES_04504	FGRRES_04504	34.7937				acid phosphatase
FGRRES_17468	FGRRES_17468	FGRRES_17468	35.2672				unnamed protein product
FGRRES_02910_M	FGRRES_02910_M	FGRRES_02910_M	35.3054				unnamed protein product
FGRRES_03494	FGRRES_03494	FGRRES_03494	35.43				Aristolochene synthase
FGRRES_06610	FGRRES_06610	FGRRES_06610	35.6429				alkaline phosphatase
FGRRES_03887	FGRRES_03887	FGRRES_03887	36.1429				protein MCH2 (monocarboxylate permease)
FGRRES_17469	FGRRES_17469	FGRRES_17469	40.4398				unnamed protein product
FGRRES_12196	FGRRES_12196	FGRRES_12196	40.8				hypothetical protein FGSG_12196
FGRRES_07880	FGRRES_07880	FGRRES_07880	42.7222				5-methyltetrahydropteroyltriglutamate-homocysteine methyltransferase
FGRRES_02255	FGRRES_02255	FGRRES_02255	44.2432				hypothetical protein FGSG_02255
FGRRES_13222	FGRRES_13222	FGRRES_13222	47.1071				alpha/beta hydrolase
FGRRES_11236	FGRRES_11236	FGRRES_11236	50				phospholipase C
FGRRES_08402	FGRRES_08402	FGRRES_08402	51.546				nitrite reductase [NAD(P)H]
FGRRES_07798	FGRRES_07798	FGRRES_07798	54				hybrid pks-nrps protein
FGRRES_16883	FGRRES_16883	FGRRES_16883	55.7605				hypothetical protein FG05_30188
FGRRES_02281	FGRRES_02281	FGRRES_02281	55.8806				Malic acid transport protein
FGRRES_04842_M	FGRRES_04842_M	FGRRES_04842_M	59.8095				unnamed protein product
FGRRES_07894	FGRRES_07894	FGRRES_07894	64.483				phosphate:H+ symporter
FGRRES_04233	FGRRES_04233	FGRRES_04233	73.5747				Glycosyl transferase, family 1
FGRRES_07802	FGRRES_07802	FGRRES_07802	74.6667				major facilitator superfamily protein
FGRRES_08587	FGRRES_08587	FGRRES_08587	76.8855	CTS1	YLR286C	Endochitinase; required for cell separation after mitosis; transcriptional activation during the G1 phase of the cell cycle is mediated by transcription factor Ace2p	endochitinase 2 precursor
FGRRES_13536	FGRRES_13536	FGRRES_13536	82.8276	PRM10	YJL108C	Pheromone-regulated protein; proposed to be involved in mating; predicted to have 5 transmembrane segments; induced by treatment with 8-methoxypsoralen and UVA irradiation	DUF1212 domain membrane protein Prm10
FGRRES_04746	FGRRES_04746	FGRRES_04746	83.4653				hypothetical protein FGSG_04746
FGRRES_16898	FGRRES_16898	FGRRES_16898	87				eukaryotic aspartyl protease
FGRRES_02087	FGRRES_02087	FGRRES_02087	90.8146				hypothetical protein FGSG_02087
FGRRES_09119_M	FGRRES_09119_M	FGRRES_09119_M	99.3333				Peptidoglycan-binding Lysin subgroup
FGRRES_11413	FGRRES_11413	FGRRES_11413	103.4				acyl-CoA transferase/carnitine dehydratase
FGRRES_07801	FGRRES_07801	FGRRES_07801	122.73				fusarin C cluster-oxidoreductase
FGRRES_11285	FGRRES_11285	FGRRES_11285	182.4				hypothetical protein FGSG_11285
FGRRES_05809	FGRRES_05809	FGRRES_05809	184.9				hypothetical protein FGSG_05809
FGRRES_03162	FGRRES_03162	FGRRES_03162	254.23				Putative formate transporter
FGRRES_09908	FGRRES_09908	FGRRES_09908	395.586				cAMP-dependent protein kinase regulatory subunit
